# Supplementary material for: Bacterial community and chemical profiles of oil-polluted sites in selected cities of Uganda: potential for developing a bacterial-based product for remediation of oil-polluted sites
Source: BMC Microbiol. 2022 May 3;22:120. doi: 10.1186/s12866-022-02541-x (PMC9063239; doi:10.1186/s12866-022-02541-x)
Supplement: Supplementary file 1 — Additional file 1. [file 12866_2022_2541_MOESM1_ESM.xls]

## Sheet: Physical profiles & Bacterial
Supplementary Table 1: Bacterial community structure, chemical profiles and hydrocarbon content of the oil-contaminated and control soil samples collected from garages and industries from the three cities of Hoima, Jinja and Kampala.
		BIOLOG EcoPlate data			Chemical characteristics of soils samples collected from the three cities										Most abundant hydrocarbons in soil samples collected from the three cities and sites
City	Site	Diversity Index	Active Wells	Microbial Activity	pH	OC	N	P	Zn	Cr	Mn	Ni	Pb	Hg	Napthalene	Acenaphthylene	Acenaphthene	Fluorene	Phenanthrene	Anthracene	Fluorathnthene	Pyrene	Benz(a)anthracene	Chrysene	Benzo(b)fluoranthene	Benzo(k)fluoranthene	Benzo(a)pyrene	Dibenz(a,h)anthracene	Indeno(1,2,3-cd)pyrene	Benzo(g,h,i)perylene
Hoima	Garage	3.35045	93	0.01522	6.4	27	0.5	0.06	46.1	15.8	20	0.399	0.12	<0.02	0.20186	0.3014	0.20588	0.86511	0.8052	0.57808	1.4515	4.01307	0	0	0.12412	0	0	0	0.03241	0
Hoima	Garage	3.08842	90	0.01371	6.8	20	0.26	0.15	31.2	17.7	12.3	0.246	0.34	<0.02	0.19859	0.30507	0.21752	0.58264	0.83175	0.80479	1.30608	3.63726	0	0	0.12091	0	0	0	0.04221	0
Hoima	Garage	3.21944	93	0.01446	6.6	17	0.48	0.06	36.4	7.6	10.8	0.215	0.17	<0.02	0.18246	0.26994	0.22978	0.44886	0.63425	0.61382	0.51831	2.68119	0	0	0.12867	0	0	0	0.03512	0
Hoima	Garage				6.2	28.2	0.6	0.08	45.1	17.1	18.6	0.5	0.09	<0.02
Hoima	Garage				6.7	20.6	0.35	0.12	30.1	22.5	10.9	0.35	0.4	<0.02
Hoima	Garage				6.4	18.2	0.6	0.08	35.4	7.5	9.9	0.82	0.2	<0.02
Hoima	Industry	2.65326	78	0.01196	7.3	15	0.08	0.06	20.6	9.5	8	0.16	0.08	<0.02	0.11218	0.28509	0	2.11866	1.17325	0.27852	0.35079	2.40903	0	0	0.1185	0.474	0.02066	0	0.02651	0
Hoima	Industry	2.12035	66	0.01151	6.4	32	0.32	0.11	36.8	19.1	14.4	0.288	0.23	<0.02	0.11436	0.27562	0	1.9781	0.71524	0.69226	0.31631	1.50421	0	0	0.09712	0.653	0.04846	0	0.03505	0
Hoima	Industry	2.3868	72	0.01043	6.7	5.7	0.39	0.12	44.6	23.1	23	0.46	1.12	<0.02	0.11343	0.23058	0	1.58875	2.01874	1.9577	0.67538	1.99123	0	0	0.09396	0.512	0.03123	0	0.02512	0
Hoima	Industry				6.7	22	0.36	0.29	48.6	14.7	17.1	0.341	0.29	<0.02
Hoima	Industry				7.1	27	0.23	0.2	37.9	15.8	8.5	0.169	0.85	<0.02
Hoima	Industry				7.2	15.6	0.15	0.05	19.5	14	6.6	0.26	0.12	<0.02
Hoima	Industry				6.2	33.2	0.4	0.08	35.8	18.9	13	0.39	0.2	<0.02
Hoima	Industry				6.6	6.3	0.45	0.1	43.5	23	21.6	0.56	0.72	<0.02
Hoima	Industry				6.5	19.8	0.39	0.19	47.4	12.8	15.6	0.34	0.21	<0.02
Hoima	Industry				6.4	25.9	0.22	0.19	36.7	14	7	0.17	0.66	<0.02
Jinja	Garage	2.82663	81	0.01279	6.8	26	0.14	0.26	47.2	27.3	32.5	0.65	1.86	<0.02	1.13252	0.36555	0.65851	5.67495	0	1.15762	0.34901	0.51652	0	0.0767	0	0.339	0.00212	0	0	0
Jinja	Garage	2.98545	84	0.01366	6.9	42	0.29	0.21	46.9	17.5	22.4	0.448	2.11	<0.02	0.99818	0.33929	0.67287	4.93056	0	0.10552	0.30171	0.4495	0	0.08613	0	0.35	0.00131	0	0	0
Jinja	Garage	2.90604	84	0.01323	7	14	0.2	0.15	34.3	17.3	15.9	0.317	3.69	<0.02	0.7102	0.19029	0.67418	3.32818	0	0.06528	0.26689	0.41468	0	0.08047	0	0.363	0.00319	0	0	0
Jinja	Garage				6.5	27.8	0.25	0.13	46.3	30.4	32.6	2.25	1.66	<0.02
Jinja	Garage				6.6	43.8	0.45	0.13	46	17.5	21.8	1.35	1.91	<0.02
Jinja	Garage				6.2	16.9	0.31	0.18	33.9	18	14.9	0.82	3.99	<0.02
Jinja	Industry	2.90019	78	0.01231	6.6	6.6	0.18	0.33	7.2	9.1	20.3	0.406	0.05	<0.02	0.35219	0	0	2.87504	2.04593	0.82686	1.88225	0	0	0	0.07153	0	0	0.09713	0.36795	0.00419
Jinja	Industry	2.71767	75	0.011	7.2	16	0.25	0.41	42.2	16.8	50.3	1.006	3.38	<0.02	0.54141	0	0	1.10752	3.13081	3.03008	0.40288	0	0	0	0.07939	0	0	0.07299	0.22803	0.00183
Jinja	Industry	2.80893	78	0.01166	6.8	33	0.25	0.41	18.1	29.6	28.6	0.572	0.27	<0.02	0.21037	0	0	0.82286	3.61817	1.98002	0.36739	0	0	0	0.07557	0	0	0.063	0.29123	0.00408
Jinja	Industry				5.4	19	0.1	0.98	37.4	13	15.2	0.303	0.14	<0.02
Jinja	Industry				6.4	21	0.47	0.06	44	13	26.2	0.523	1.47	<0.02
Jinja	Industry				6.2	9	0.4	0.18	6.4	9	19.1	0.71	0.06	<0.02
Jinja	Industry				6.7	19	0.38	0.23	41.5	19.6	49.8	2.01	3.38	<0.02
Jinja	Industry				6.3	36	0.55	0.23	17.4	29.4	27.6	1.07	0.27	<0.02
Jinja	Industry				5.3	19.6	0.15	0.9	36.3	12.9	13.8	0.4	0.19	<0.02
Jinja	Industry				6.2	22.2	0.6	0.08	43	12.9	24.8	0.62	1.17	<0.02
Kampala	Garage	2.56184	69	0.01099	6.9	17	0.33	0.71	27.8	31.4	30.5	0.609	1.78	<0.02	0.57479	0.38948	0	4.57413	1.48904	3.23908	1.64471	0	0	0.67995	0	0.887	0.08925	0.04626	0.05683	0.01362
Kampala	Garage	2.65215	87	0.01263	7.9	16	0.37	0.88	47.6	21	20.4	0.406	0.74	<0.02	0.59325	0.35172	0	3.63831	2.41261	2.33496	0.49246	0	0	0.67881	0	0.729	0.06342	0.04561	0.05814	0.02768
Kampala	Garage	2.607	78	0.01186	6.3	31	0.13	0.06	49.7	10.8	8.9	0.177	0.46	<0.02	0.47001	0.27424	0	2.54409	3.3468	1.44115	0.39242	0	0	0.39978	0	0.587	0.04021	0.04551	0.05712	0.02327
Kampala	Garage				7.1	29	0.29	0.11	45.9	16.9	17.2	0.343	3.04	<0.02
Kampala	Garage				6.1	19.2	0.7	0.38	27.4	35.8	29.4	1.01	2.08	<0.02
Kampala	Garage				6.9	22	0.55	0.48	47.4	24.4	19.4	0.91	1.24	<0.02
Kampala	Garage				6.2	31.6	0.15	0.12	48.6	10.7	7.5	0.28	0.06	<0.02
Kampala	Garage				7	29.6	0.35	0.16	44.8	17.1	15.8	0.44	2.64	<0.02
Kampala	Industry	2.19814	72	0.00928	7.3	24	0.19	0.12	30.6	14.9	14.6	0.291	0.47	<0.02	1.36316	3.16727	0	9.04349	13.0958	12.6743	1.36455	14.1052	0	3.76518	0	1.645	0.21706	0.1087	0	0.00921
Kampala	Industry	2.63968	75	0.01183	6.8	21	0.17	0.13	20.1	10.7	6.4	0.127	0.62	<0.02	1.66445	3.25965	0	2.9061	11.8962	13.1056	1.13384	14.4975	0	3.58024	0	0.678	0.0561	0.06991	0	0.00981
Kampala	Industry	2.41891	75	0.01056	7.2	24.6	0.25	0.16	29.5	14.8	13.2	0.39	0.07	<0.02	1.05206	2.14906	0	2.0362	6.07403	5.87861	0.70472	14.2966	0	3.73189	0	1.095	0.16123	0.06592	0	0.01304
Kampala	Industry				6.6	22.2	0.3	0.08	19.1	10.8	5	0.23	0.32	<0.02
Hoima	Control	2.26463	72	0.01009	6.9	4.2	0.28	0.1	2.5	6.5	11.9	0.034	0.08	<0.02	0.00314	0.08967	0.00244	0.01485	0.02542	0.01306	0.1644	0.11192	0	0.04537	0	0.409	0.00572	0.02421	0.02267	0.00843
Hoima	Control	2.32097	75	0.010189	6.8	3.9	0.35	0.1	2.6	4.6	10.5	0.03	0.11	<0.02	0.01155	0.08345	0.0158	0.03049	0.07333	0.07106	0.17079	0.11225	0	0.04545	0	0.542	0.0169	0.0264	0.02746	0.00869
Hoima	Control	2.38409	72	0.010004	6.8	1.6	0.1	0.01	4.9	10.5	1.7	0.237	0.04	<0.02	0.00886	0.08084	0.00588	0.00535	0.04643	0.02457	0.14355	0.08586	0	0.03788	0	0.473	0.0111	0.02512	0.02451	0.00541
Hoima	Control				6.4	2.2	0.09	0.03	3.8	13.5	0.2	34	0.06
Jinja	Control	2.37887	75	0.01003	6.9	5.4	0.34	0.01	42.2	25.3	58.5	1.17	4.01	<0.02	0.00314	0.08967	0.00244	0.01485	0.02542	0.01306	0.1644	0.11192	0	0.04537	0	0.409	0.00572	0.02421	0.02267	0.00843
Jinja	Control	2.25957	69	0.009504	6.8	6	0.35	0.03	41.1	25.5	57.8	1.97	3.61	<0.02	0.01155	0.08345	0.0158	0.03049	0.07333	0.07106	0.17079	0.11225	0	0.04545	0	0.542	0.0169	0.0264	0.02746	0.00869
Jinja	Control	2.42614	69	0.010104	7.1	2.8	0.03	0.12	22.2	16.5	30	0.599	0.17	<0.02	0.00886	0.08084	0.00588	0.00535	0.04643	0.02457	0.14355	0.08586	0	0.03788	0	0.473	0.0111	0.02512	0.02451	0.00541
Jinja	Control				6.4	3	0.05	0.33	21.7	20.3	31.2	3.3	0.37
Kampala	Control	2.28971	69	0.01009	6.5	3.3	0.29	0.31	17.6	8	15.3	0.306	0.36	<0.02	0.00314	0.08967	0.00244	0.01485	0.02542	0.01306	0.1644	0.11192	0	0.04537	0	0.409	0.00572	0.02421	0.02267	0.00843
Kampala	Control	2.3272	72	0.010021	6.1	5.7	0.3	0.18	16.8	11.1	14	0.51	0.26	<0.02	0.01155	0.08345	0.0158	0.03049	0.07333	0.07106	0.17079	0.11225	0	0.04545	0	0.542	0.0169	0.0264	0.02746	0.00869
Kampala	Control	2.36327	69	0.010079											0.00886	0.08084	0.00588	0.00535	0.04643	0.02457	0.14355	0.08586	0	0.03788	0	0.473	0.0111	0.02512	0.02451	0.00541
